# Supplementary material for: Development of a rapid detection technology system for noxious plants based on a novel isothermal amplification technique
Source: Front Plant Sci. 2025 Jan 20;15:1502052. doi: 10.3389/fpls.2024.1502052 (PMC11788396; doi:10.3389/fpls.2024.1502052)
Supplement: Supplementary file 1 [file Table1.xlsx]

## Sheet: Informatin
Development and Application of Rapid Detection Technology for Noxious Plants Based on a Novel Isothermal Amplification Technique
Ting Zhang1,2, Han Xu1*, Mengdi Liu1, WeiZhang2
1Chinese Academy of Inspection and Quarantine, Beijing 100176, China
2 Shandong University, Weihai 264200, China
*Correspondence：
Han Xu
xuhancat@163.com

## Sheet: Table S1
Table S1. Sample information (Amaranthus palmeri, Amaranthus tuberculatus complex, Rhaponticum repens, and Euphrosyne xanthiifolia)
Number	Latin name	Collection number	Collection site	Extraction optimization experiment	Screening experiment	Abbreviation*
1	Amaranthus palmeri	12167	Jiangsu		√	pal
2	Amaranthus palmeri	12195	Jiangsu		√	pal
3	Amaranthus palmeri	11912	Beijing		√	pal
4	Amaranthus palmeri	11884	Beijing	√	√	pal
5	Amaranthus palmeri	11910	Beijing	√		pal
6	Amaranthus tuberculatus	12576	Shandong		√	tub
7	Amaranthus tuberculatus	12015	Fujian		√	tub
8	Amaranthus tuberculatus	12571	Shandong		√	tub
9	Amaranthus tuberculatus	12008	Fujian		√	tub
10	Amaranthus tuberculatus	12014	Fujian		√	tub
11	Amaranthus tuberculatus	12021	Fujian		√	tub
12	Amaranthus tuberculatus	11963	Fujian		√	tub
13	Amaranthus tuberculatus	11991	Fujian		√	tub
14	Amaranthus tuberculatus	12022	Fujian		√	tub
15	Amaranthus tuberculatus	2012009	Jiangsu		√	tub
16	Amaranthus tuberculatus	12163	Jiangsu		√	tub
17	Amaranthus tuberculatus	12164	Jiangsu		√	tub
18	Amaranthus tuberculatus	20111025BJTX	Beijing	√		tub
19	Amaranthus arenicola	2274	Jiangsu		√
20	Amaranthus spinosus	GZW	Guangzhou		√
21	Amaranthus spinosus	7430	Beijing		√
22	Amaranthus retroflexus	178	Beijing		√
23	Amaranthus retroflexus	11880	Beijing		√
24	Amaranthus retroflexus	11828	Liaoning		√
25	Amaranthus hybridus	12166/12169	Jiangsu		√
26	Amaranthus hybridus	7449	Beijing		√
27	Amaranthus polygonoides	20065-482-6	Beijing		√
28	Amaranthus blitoides	12303	Xinjiang		√
29	Amaranthus blitoides	12336	Xinjiang		√
30	Amaranthus albus	12540	Xinjiang		√
31	Amaranthus albus	12538	Xinjiang		√
32	Amaranthus viridis	11962	Fujian		√
33	Amaranthus viridis	11987	Fujian		√
34	Amaranthus powellii	7171	Beijing		√
35	Amaranthus tricolor	3683	Beijing		√
36	Amaranthus deflexus	——	Spain		√
37	Amaranthus crassipes	12128	Hebei		√
38	Amaranthus blitum	7591	Beijing		√
39	Amaranthus blitum	1010021	Beijing		√
40	Amaranthus graecizans	2879	Beijing		√
41	Amaranthus graecizans	1367	Beijing		√
42	Amaranthus standleyanus	7433	Beijing		√
43	Amaranthus standleyanus	12127	Hebei		√
44	Rhaponticum repens	12316	Xinjiang	√	√	rep
45	Rhaponticum uniflorum	1110	Beijing		√
46	Centaurea diffusa	371	Liaoning		√
47	Centaurea montana	12735	Beijing		√
48	Centaurea tinctorius	2227	Qinghai		√
49	Centaurea squarosa	1307	Xinjiang		√
50	Centaurea squarosa	12407	Xinjiang		√
51	Centaurea iberica	1310	Xinjiang		√
52	Centaurea adpressa	1309	Xinjiang		√
53	Centaurea cyanus	RQHZ05375	Chongqing		√
54	Euphrosyne xanthiifolia	11865	Heilongjiang	√	√	xan
55	Xanthium italicum	12349	Xinjiang		√
56	Xanthium italicum	11541	Beijing		√
57	Xanthium italicum	11889	Beijing		√
58	Xanthium sibiricum	11479	Shandong		√
59	Xanthium strumarium	497	Liaoning		√
60	Xanthium occidentale	11923	Beijing		√
61	Xanthium occidentale	430	Beijing		√
62	Xanthium chinense	126	Beijing		√
63	Xanthium spinosum	12442	Xinjiang		√
64	Ambrosia trifida	11540	Beijing		√
65	Ambrosia artemisiifolia	11833	Liaoning		√
*Abbreviations are used here in Tables 3, 4, and 5

## Sheet: Table S2
Table S2. Optimized primers and probes designed for Amaranthus palmeri
Amaranthus palmeri	Name	Sequence（5’-3’）	Length(nt)
DNA upstream primers	AP-F1	AAGCTAATACGACTCACTATAGGGTCCCATGCCTCGCCGGGCGTGGATGGCCTAAAAAG	59
	AP-F2	AAGCTAATACGACTCACTATAGGGCATGCCTCGCCGGGCGTGGATGGCCTAAAAAG	56
	AP-F3	AAGCTAATACGACTCACTATAGGGCCTCGCCGGGCGTGGATGGCCTAAAA AG	52
	AP-F4	AAGCTAATACGACTCACTATAGGGGCCGGGCGTGGATGGCCTAAAAAG	48
	AP-F5	AAGCTAATACGACTCACTATAGGGCCTCGCCGGGCGTGGATGGCCTAAAAAGGGAG	56
	AP-F6	AAGCTAATACGACTCACTATAGGGGCCGGGCGTGGATGGCCTAAAAAGGGAG	52
DNA downstream primers	AP-R1	GGTCCACGCT CTGTGCGACG CGATTGCA	28
	AP-R2	CCACAAGGTCCACGCTCTGTGCGACGCG	28
	AP-R3	TCAAGGCCACAAGGTCCACGCTCTGTGC	28
	AP-R4	GGGTCCTCAAGGCCACAAGGTCCACGCT	28
	AP-R5	GCTCTAGGGTCCTCAAGGCCACAAGGTC	28
	AP-R6	CAACGCTCTAGGGTCCTCAAGGCCACAA	28
RNA probe	AP-RNA1	CGCCGCAGCAGCUCGAAACCGCGGGCUC	/
	AP-RNA2	CCAAUCGCCGCAGCAGCUCGAAACCGCG	/
	AP-RNA3	CACCACCAAUCGCCGCAGCAGCUCGAAA	/
	AP-RNA4	CCUUGCACACCACCAAUCGCCGCAGCAG	/
	AP-RNA5	GCUAGGCCUUGCACACCACCAAUCGCCG	/
	AP-RNA6	UUCUAGGCUAGGCCUUGCACACCACCAA	/

## Sheet: Table S3
Table S3. Optimized primers and probes designed for the Amaranthus tuberculatus complex
Amaranthus tuberculatus complex	Name	Sequence（5’-3’）	Length(nt)
DNA upstream primers	Acnida-F1	AAGCTAATACGACTCACTATAGGGGCCTAGCCTAGAATGCAATCGCGTCGTACAGC	56
	Acnida-F2	AAGCTAATACGACTCACTATAGGGTAGAATGCAATCGCGTCGTACAGC	48
	Acnida-F3	AAGCTAATACGACTCACTATAGGGAGCCTAGAATGCAATCGCGTCGTACAGC	52
	Acnida-F4	AAGCTAATACGACTCACTATAGGGAAGGCCTAGCCTAGAATGCAATCGCGTCGTACAGC	59
	Acnida-F5	AAGCTAATACGACTCACTATAGGGATGCAATCGCGTCGTACAGCGC	46
DNA downstream primers	Acnida-R1	CGCCTGACCTGGGGTCGCAGTGGTTGGT	28
	Acnida-R2	TAGTCCCGCCTGACCTGGGGTCGCAGTG	28
	Acnida-R3	AGCGGGTAGTCCCGCCTGACCTGGGGTC	28
	Acnida-R4	AAACTCAGCGGGTAGTCCCGCCTGACCT	28
	Acnida-R5	ATGCTTAAACTCAGCGGGTAGTCCCGCC	28
RNA probe	Acnida-RNA1	CUAGGGUCCUCAAGGCCACAAGGUCCAC	/
	Acnida-RNA2	CACUCUAGGGUCCUCAAGGCCACAAGGU	/
	Acnida-RNA3	GCAACACUCUAGGGUCCUCAAGGCCACA	/
	Acnida-RNA4	UCGGGCAACACUCUAGGGUCCUCAAGGC	/
	Acnida-RNA5	CGCCCUCGGGCAACACUCUAGGGUCCUC	/

## Sheet: Table S4
Table S4. Optimized primers and probes specifically designed for Rhaponticum repens
Rhaponticum repens	Name	Sequence（5’-3’）	Length(nt)
DNA upstream primers	RR-F1	AAGCTAATACGACTCACTATAGGGCGTTCGGTTGAGGGCACGTCTGCCTGGG	52
	RR-F2	AAGCTAATACGACTCACTATAGGGGTTGAGGGCACGTCTGCCTGGGCGTCAC	52
	RR-F3	AAGCTAATACGACTCACTATAGGGGGCACGTCTGCCTGGGCGTCACGCATCG	52
	RR-F4	AAGCTAATACGACTCACTATAGGGTCTGCCTGGGCGTCACGCATCGCGTCGT	52
	RR-F5	AAGCTAATACGACTCACTATAGGGCACGTCTGCCTGGGCGTCACGCATCGCGTCGT	56
DNA downstream primers	RR-R1	GGGACTCCTTTTTAGGCCAACCATGCCG	28
	RR-R2	GGGACTCCTTTTTAGGCCAACCAT	24
	RR-R3	AAAGGGGACTCCTTTTTAGGCCAACCAT	28
	RR-R4	CGCCAAAGGGGACTCCTTTTTAGGCCAACCAT	32
	RR-R5	GCCCGCCAAAGGGGACTCCTTTTTAGGCCAACCAT	35
RNA probe	RR-RNA1	ACAUCCCCAUGGGAGAGCGUGGUCUGGG	/
	RR-RNA2	GACAAAACACAUCCCCAUGGGAGAGCGU	/
	RR-RNA3	CCGUCCCAGACAAAACACAUCCCCAUGG	/
	RR-RNA4	ACCAGUCUCCGUCCCAGACAAAACACAU	/
	RR-RNA5	CACGGGAGACCAGUCUCCGUCCCAGACA	/
	RR-RNA6	GCCGUAGGCACGGGAGACCAGUCUCCGU	/

## Sheet: Table S5
Table S5. Optimized primers and probes specifically designed for Euphrosyne xanthiifolia
Euphrosyne xanthiifolia	Name	Sequence（5’-3’）	Length(nt)
DNA upstream primers	IX-F1	AAGCTAATACGACTCACTATAGGGCTGACCTGGGGTCGCGATCGAAGCATCA	52
	IX-F2	AAGCTAATACGACTCACTATAGGGGGGTCGCGATCGAAGCATCATCGCAAGA	52
	IX-F3	AAGCTAATACGACTCACTATAGGGATCGAAGCATCATCGCAAGACAACGCGT	52
	IX-F4	AAGCTAATACGACTCACTATAGGGATCATCGCAAGACAACGCGTTTGGGTCA	52
	IX-F5	AAGCTAATACGACTCACTATAGGGAAGACAACGCGTTTGGGTCATTTAAGAG	52
	IX-F6	AAGCTAATACGACTCACTATAGGGGCGTTTGGGTCATTTAAGAGTATCTACA	52
	IX-F7	AAGCTAATACGACTCACTATAGGGGTCATTTAAGAGTATCTACACCTAAGAA	52
DNA downstream primers	IX-R1	GCCCATGGTGTGGTTGGCCTAAATAGGA	28
	IX-R2	TCTCCCGTGCCCATGGTGTGGTTGGCCT	28
	IX-R3	GAGATTGGTCTCCCGTGCCCATGGTGTG	28
	IX-R4	TTGGGGCGGAGATTGGTCTCCCGTGCCC	28
	IX-R5	GTCTTTGGTTGGGGCGGAGATTGGTCTC	28
	IX-R6	CTAGGGGTGTCTTTGGTTGGGGCGGAGA	28
	IX-R7	CGTCCCTTCTAGGGGTGTCTTTGGTTGG	28
RNA probe	IX-RNA1	CACAGUCGUCUCGUGUCGUGCGUUUUCA	/
	IX-RNA2	GUUGAUAACACAGUCGUCUCGUGUCGUG	/
	IX-RNA3	UAGUGGUGGUUGAUAACACAGUCGUCUC	/
	IX-RNA4	CGCACGACUAGUGGUGGUUGAUAACACA	/
	IX-RNA5	AAGAGGGACGCACGACUAGUGGUGGUUG	/
	IX-RNA6	GUCUCAUCAAGAGGGACGCACGACUAGU	/
	IX-RNA7	AAUAGGAGUCUCAUCAAGAGGGACGCAC	/
	IX-RNA1	CACAGUCGUCUCGUGUCGUGCGUUUUCA	/

## Sheet: Table S6
Table S6: PCR results with specific primers on ITS of single seed and leaf samples under various lysis temperature and time combinations
pal/tub	30s	1min	1min30s	2min	3min	5min	8min	10min
/are/rep/xan
RT	√	√	√	√	√	√	√	√
36.5℃	√	√	√	√	√	√	√	√
50℃	√	√	√	√	√	√	√	√
65℃	√	√	√	√	√	√	√	√
80℃	√	√	√	√	√	√	√	√
95℃	√	√	√	√	√	√	√	√
Tables S7: PCR results with specific primers on ITS results of mixed samples under various lysis temperature and time combinations
pal/tub	1min	2min	4min	6min	8min	10min
/are/rep/xan
95°	×	√	√	√	√	√
80°	×	√	√	√	√	√
Tables S8: PCR results with specific primers on ITS results of mixed samples at a lysis temperature of 65°c with various time combinations
65°	1min	2min	4min	6min	8min	10min
pal	×	√	√	√	√	√
tub/are	×	×	×	√	√	×
rep	×	√	×	×	√	√
xan	×	×	×	×	×	√
